# Supplementary material for: EBV-Driven HLH and T Cell Lymphoma in a Child with X-Linked Agammaglobulinemia: A Genetically Confirmed Case Report and Literature Review
Source: J Pers Med. 2025 Aug 9;15(8):365. doi: 10.3390/jpm15080365 (PMC12387490; doi:10.3390/jpm15080365)
Supplement: Supplementary file 1 [file jpm-15-00365-s001.zip]

Archive with 1 entries (1 files):
- jpm-3708733-supplementary.pdf
